# Supplementary material for: Towards Understanding the Basis of Brucella Antigen–Antibody Specificity
Source: Molecules. 2025 Jul 9;30(14):2906. doi: 10.3390/molecules30142906 (PMC12299769; doi:10.3390/molecules30142906)
Supplement: Supplementary file 1 [file molecules-30-02906-s001.zip]

Archive with 1 entries (1 files):
- molecules-3704202-supplementary.pdf
